# Supplementary material for: Gastrodin attenuates renal injury and collagen deposition via suppression of the TGF-β1/Smad2/3 signaling pathway based on network pharmacology analysis
Source: Front Pharmacol. 2023 Jan 17;14:1082281. doi: 10.3389/fphar.2023.1082281 (PMC9887022; doi:10.3389/fphar.2023.1082281)
Supplement: Supplementary file 2 [file Table3.XLSX]

## Sheet: Sheet1
Label	%Area
wky-1-400x0001.tif:Blue	9.863
wky-1-400x0002.tif:Blue	13.211
wky-1-400x0003.tif:Blue	11.312
wky-1-400x0004.tif:Blue	11.281
wky-1-400x0005.tif:Blue	14.88
wky-2-400x0001.tif:Blue	11.882
wky-2-400x0002.tif:Blue	13.818
wky-2-400x0003.tif:Blue	13.743
wky-2-400x0004.tif:Blue	12.863
wky-2-400x0005.tif:Blue	14.815
wky-3-400x0001.tif:Blue	13.036
wky-3-400x0002.tif:Blue	14.071
wky-3-400x0003.tif:Blue	12.474
wky-3-400x0004.tif:Blue	15.206
wky-3-400x0005.tif:Blue	14.304
wky-4-400x0001.tif:Blue	11.362
wky-4-400x0002.tif:Blue	13.223
wky-4-400x0003.tif:Blue	12.815
wky-4-400x0004.tif:Blue	11.696
wky-4-400x0005.tif:Blue	13.571
wky-5-400x0001.tif:Blue	8.554
wky-5-400x0002.tif:Blue	10.863
wky-5-400x0003.tif:Blue	11.152
wky-5-400x0004.tif:Blue	11.035
wky-5-400x0005.tif:Blue	14.901
shr-1-400x0001.tif:Blue	45.422
shr-1-400x0002.tif:Blue	43.662
shr-1-400x0003.tif:Blue	50.1
shr-1-400x0004.tif:Blue	47.393
shr-1-400x0005.tif:Blue	36.373
shr-2-400x0001.tif:Blue	41.065
shr-2-400x0002.tif:Blue	42.004
shr-2-400x0003.tif:Blue	39.495
shr-2-400x0004.tif:Blue	41.501
shr-2-400x0005.tif:Blue	43.388
shr-3-400x0001.tif:Blue	52.191
shr-3-400x0002.tif:Blue	45.087
shr-3-400x0003.tif:Blue	48.242
shr-3-400x0004.tif:Blue	48.869
shr-3-400x0005.tif:Blue	41.198
shr-4-400x0001.tif:Blue	44.842
shr-4-400x0002.tif:Blue	43.099
shr-4-400x0003.tif:Blue	39.872
shr-4-400x0004.tif:Blue	36.318
shr-4-400x0005.tif:Blue	38.757
shr-5-400x0001.tif:Blue	41.844
shr-5-400x0002.tif:Blue	39.562
shr-5-400x0003.tif:Blue	39.071
shr-5-400x0004.tif:Blue	40.116
shr-5-400x0005.tif:Blue	46.747
SHR+Gastrodin-1-400x0001.tif:Blue	33.853
SHR+Gastrodin-1-400x0002.tif:Blue	36.747
SHR+Gastrodin-1-400x0003.tif:Blue	32.162
SHR+Gastrodin-1-400x0004.tif:Blue	32.836
SHR+Gastrodin-1-400x0005.tif:Blue	24.781
SHR+Gastrodin-2-400x0001.tif:Blue	31.357
SHR+Gastrodin-2-400x0002.tif:Blue	34.801
SHR+Gastrodin-2-400x0003.tif:Blue	29.673
SHR+Gastrodin-2-400x0004.tif:Blue	30.447
SHR+Gastrodin-2-400x0005.tif:Blue	23.441
SHR+Gastrodin-3-400x0001.tif:Blue	32.445
SHR+Gastrodin-3-400x0002.tif:Blue	34.511
SHR+Gastrodin-3-400x0003.tif:Blue	33.604
SHR+Gastrodin-3-400x0004.tif:Blue	34.401
SHR+Gastrodin-3-400x0005.tif:Blue	23.627
SHR+Gastrodin-4-400x0001.tif:Blue	33.038
SHR+Gastrodin-4-400x0002.tif:Blue	33.498
SHR+Gastrodin-4-400x0003.tif:Blue	34.775
SHR+Gastrodin-4-400x0004.tif:Blue	32.565
SHR+Gastrodin-4-400x0005.tif:Blue	22.625
SHR+Gastrodin-5-400x0001.tif:Blue	33.873
SHR+Gastrodin-5-400x0002.tif:Blue	33.68
SHR+Gastrodin-5-400x0003.tif:Blue	26.403
SHR+Gastrodin-5-400x0004.tif:Blue	24.191
SHR+Gastrodin-5-400x0005.tif:Blue	28.245
