# Supplementary material for: Gastrodin attenuates renal injury and collagen deposition via suppression of the TGF-β1/Smad2/3 signaling pathway based on network pharmacology analysis
Source: Front Pharmacol. 2023 Jan 17;14:1082281. doi: 10.3389/fphar.2023.1082281 (PMC9887022; doi:10.3389/fphar.2023.1082281)
Supplement: Supplementary file 4 [file Table9.XLSX]

## Sheet: Sheet1
control		TGF-β1		TGF-β1+25μMGastrodin		TGF-β1+50μMGastrodin		TGF-β1+100μMGastrodin
3263.26		5293.15		5093.15		4846.23		4646.23
3504.23		5574.54		5274.54		4757.68		4257.68
3537.24		5380.52		5180.52		4720.19		4320.19
3661.88		5491.59		5291.59		4682.59		4582.59
3573.77		5717.34		5317.34		4798.88		4398.88
3817.92		5819.63		5219.63		4726.04		4426.04
3635.97		5646.99		5446.99		4917.75		4117.75
3898.53		5949.22		5549.22		4886.6		4086.6
3573.98		5899.46		5399.46		4767.9		4167.9
3804.46		5846.62		5446.62		4895.71		4095.71
3794.49		5755.47		5355.47		4781.64		4181.64
3646.47		5832.74		5632.74		4607.72		4107.72
3380.53		5372.55		5172.55		4566.76		4366.76
3266.55		5242.56		5042.56		4608.99		4408.99
3289.21		5442.95		5142.95		4625.39		4225.39
3453.28		5337.65		5237.65		4724.62		4124.62
3526.89		5503.46		5303.46		4653.72		4253.72
3432.19		5300.77		5100.77		4405.62		4305.62
