# Supplementary material for: Gastrodin attenuates renal injury and collagen deposition via suppression of the TGF-β1/Smad2/3 signaling pathway based on network pharmacology analysis
Source: Front Pharmacol. 2023 Jan 17;14:1082281. doi: 10.3389/fphar.2023.1082281 (PMC9887022; doi:10.3389/fphar.2023.1082281)
Supplement: Supplementary file 5 [file Table6.XLSX]

## Sheet: Sheet1
p-Smad2			Smad2
Label	%Area		Label	%Area		p-Smad2/Smad2
wky-1-p-Smad2/3-400x0001.tif:Blue	7.882		wky-1-p-Smad2/3-400x0001.tif:Blue	55.557				WKY	SHR	SHR+Gastrodin
wky-1-p-Smad2/3-400x0002.tif:Blue	9.132		wky-1-p-Smad2/3-400x0002.tif:Blue	52.59				0.148098	0.936037	0.312736
wky-1-p-Smad2/3-400x0003.tif:Blue	8.286		wky-1-p-Smad2/3-400x0003.tif:Blue	50.434				0.162588	1.10903	0.279153
wky-1-p-Smad2/3-400x0004.tif:Blue	6.87		wky-1-p-Smad2/3-400x0004.tif:Blue	56.02				0.137426	1.03116	0.441142
wky-1-p-Smad2/3-400x0005.tif:Blue	7.397	7.9134	wky-1-p-Smad2/3-400x0005.tif:Blue	52.566	53.4334	0.148098		0.180276	1.10406	0.260262
								0.131912	1.20077	0.378441
wky-2-p-Smad2/3-400x0001.tif:Blue	9.073		wky-2-p-Smad2/3-400x0001.tif:Blue	50.617
wky-2-p-Smad2/3-400x0002.tif:Blue	7.362		wky-2-p-Smad2/3-400x0002.tif:Blue	46.147				0.15206	1.07621	0.334347
wky-2-p-Smad2/3-400x0003.tif:Blue	7.296		wky-2-p-Smad2/3-400x0003.tif:Blue	55.632				0.019639	0.0988006	0.0747521
wky-2-p-Smad2/3-400x0004.tif:Blue	8.296		wky-2-p-Smad2/3-400x0004.tif:Blue	45.467
wky-2-p-Smad2/3-400x0005.tif:Blue	9.027	8.2108	wky-2-p-Smad2/3-400x0005.tif:Blue	54.641	50.5008	0.162588
wky-3-p-Smad2/3-400x0001.tif:Blue	6.372		wky-3-p-Smad2/3-400x0001.tif:Blue	51.239
wky-3-p-Smad2/3-400x0002.tif:Blue	5.802		wky-3-p-Smad2/3-400x0002.tif:Blue	42.885
wky-3-p-Smad2/3-400x0003.tif:Blue	7.398		wky-3-p-Smad2/3-400x0003.tif:Blue	48.155
wky-3-p-Smad2/3-400x0004.tif:Blue	6.302		wky-3-p-Smad2/3-400x0004.tif:Blue	52.167
wky-3-p-Smad2/3-400x0005.tif:Blue	7.748	6.7244	wky-3-p-Smad2/3-400x0005.tif:Blue	50.209	48.931	0.137426
WKY-4-p-Smad2/3-400x0001.tif:Blue	9.065		WKY-4-p-Smad2/3-400x0001.tif:Blue	53.869
WKY-4-p-Smad2/3-400x0002.tif:Blue	10.023		WKY-4-p-Smad2/3-400x0002.tif:Blue	51.793
WKY-4-p-Smad2/3-400x0003.tif:Blue	8.294		WKY-4-p-Smad2/3-400x0003.tif:Blue	48.489
WKY-4-p-Smad2/3-400x0004.tif:Blue	8.832		WKY-4-p-Smad2/3-400x0004.tif:Blue	49.355
WKY-4-p-Smad2/3-400x0005.tif:Blue	9.726	9.188	WKY-4-p-Smad2/3-400x0005.tif:Blue	51.325	50.9662	0.180276
WKY-5-p-Smad2/3-400x0001.tif:Blue	5.306		WKY-5-p-Smad2/3-400x0001.tif:Blue	47.551
WKY-5-p-Smad2/3-400x0002.tif:Blue	6.295		WKY-5-p-Smad2/3-400x0002.tif:Blue	49.909
WKY-5-p-Smad2/3-400x0003.tif:Blue	5.901		WKY-5-p-Smad2/3-400x0003.tif:Blue	52.169
WKY-5-p-Smad2/3-400x0004.tif:Blue	5.985		WKY-5-p-Smad2/3-400x0004.tif:Blue	45.437
WKY-5-p-Smad2/3-400x0005.tif:Blue	7.684	6.2342	WKY-5-p-Smad2/3-400x0005.tif:Blue	41.235	47.2602	0.131912
shr-1-p-Smad2/3-400x0001.tif:Blue	48.735		shr-1-p-Smad2/3-400x0001.tif:Blue	52.224
shr-1-p-Smad2/3-400x0002.tif:Blue	50.841		shr-1-p-Smad2/3-400x0002.tif:Blue	55.571
shr-1-p-Smad2/3-400x0003.tif:Blue	49.376		shr-1-p-Smad2/3-400x0003.tif:Blue	54.848
shr-1-p-Smad2/3-400x0004.tif:Blue	51.327		shr-1-p-Smad2/3-400x0004.tif:Blue	52.122
shr-1-p-Smad2/3-400x0005.tif:Blue	47.665	49.5888	shr-1-p-Smad2/3-400x0005.tif:Blue	50.122	52.9774	0.936037
shr-2-p-Smad2/3-400x0001.tif:Blue	52.798		shr-2-p-Smad2/3-400x0001.tif:Blue	43.773
shr-2-p-Smad2/3-400x0002.tif:Blue	50.867		shr-2-p-Smad2/3-400x0002.tif:Blue	42.02
shr-2-p-Smad2/3-400x0003.tif:Blue	47.603		shr-2-p-Smad2/3-400x0003.tif:Blue	42.392
shr-2-p-Smad2/3-400x0004.tif:Blue	49.834		shr-2-p-Smad2/3-400x0004.tif:Blue	46.488
shr-2-p-Smad2/3-400x0005.tif:Blue	48.027	49.8258	shr-2-p-Smad2/3-400x0005.tif:Blue	49.964	44.9274	1.10903
shr-3-p-Smad2/3-400x0001.tif:Blue	52.106		shr-3-p-Smad2/3-400x0001.tif:Blue	44.112
shr-3-p-Smad2/3-400x0002.tif:Blue	50.539		shr-3-p-Smad2/3-400x0002.tif:Blue	43.225
shr-3-p-Smad2/3-400x0003.tif:Blue	49.462		shr-3-p-Smad2/3-400x0003.tif:Blue	54.506
shr-3-p-Smad2/3-400x0004.tif:Blue	53.692		shr-3-p-Smad2/3-400x0004.tif:Blue	55.594
shr-3-p-Smad2/3-400x0005.tif:Blue	51.829	51.5256	shr-3-p-Smad2/3-400x0005.tif:Blue	52.407	49.9688	1.03116
shr-4-p-Smad2/3-400x0001.tif:Blue	53.894		shr-4-p-Smad2/3-400x0001.tif:Blue	49.649
shr-4-p-Smad2/3-400x0002.tif:Blue	58.287		shr-4-p-Smad2/3-400x0002.tif:Blue	48.771
shr-4-p-Smad2/3-400x0003.tif:Blue	55.473		shr-4-p-Smad2/3-400x0003.tif:Blue	44.087
shr-4-p-Smad2/3-400x0004.tif:Blue	52.978		shr-4-p-Smad2/3-400x0004.tif:Blue	52.22
shr-4-p-Smad2/3-400x0005.tif:Blue	54.382	55.0028	shr-4-p-Smad2/3-400x0005.tif:Blue	54.367	49.8188	1.10406
shr-5-p-Smad2/3-400x0001.tif:Blue	62.856		shr-5-p-Smad2/3-400x0001.tif:Blue	48.757
shr-5-p-Smad2/3-400x0002.tif:Blue	58.385		shr-5-p-Smad2/3-400x0002.tif:Blue	49.281
shr-5-p-Smad2/3-400x0003.tif:Blue	60.296		shr-5-p-Smad2/3-400x0003.tif:Blue	51.753
shr-5-p-Smad2/3-400x0004.tif:Blue	57.291		shr-5-p-Smad2/3-400x0004.tif:Blue	47.256
shr-5-p-Smad2/3-400x0005.tif:Blue	61.786	60.1228	shr-5-p-Smad2/3-400x0005.tif:Blue	53.304	50.0702	1.20077
SHR+Gastrodin-1-p-Smad2/3-400x0001.tif:Blue	15.817		SHR+Gastrodin-1-p-Smad2/3-400x0001.tif:Blue	48.435
SHR+Gastrodin-1-p-Smad2/3-400x0002.tif:Blue	17.63		SHR+Gastrodin-1-p-Smad2/3-400x0002.tif:Blue	51.437
SHR+Gastrodin-1-p-Smad2/3-400x0003.tif:Blue	15.443		SHR+Gastrodin-1-p-Smad2/3-400x0003.tif:Blue	46.667
SHR+Gastrodin-1-p-Smad2/3-400x0004.tif:Blue	12.652		SHR+Gastrodin-1-p-Smad2/3-400x0004.tif:Blue	54.344
SHR+Gastrodin-1-p-Smad2/3-400x0005.tif:Blue	18.071	15.9226	SHR+Gastrodin-1-p-Smad2/3-400x0005.tif:Blue	53.686	50.9138	0.312736
SHR+Gastrodin-2-p-Smad2/3-400x0001.tif:Blue	18.047		SHR+Gastrodin-2-p-Smad2/3-400x0001.tif:Blue	57.715
SHR+Gastrodin-2-p-Smad2/3-400x0002.tif:Blue	15.072		SHR+Gastrodin-2-p-Smad2/3-400x0002.tif:Blue	53.217
SHR+Gastrodin-2-p-Smad2/3-400x0003.tif:Blue	14.983		SHR+Gastrodin-2-p-Smad2/3-400x0003.tif:Blue	48.333
SHR+Gastrodin-2-p-Smad2/3-400x0004.tif:Blue	13.111		SHR+Gastrodin-2-p-Smad2/3-400x0004.tif:Blue	55.666
SHR+Gastrodin-2-p-Smad2/3-400x0005.tif:Blue	13.686	14.9798	SHR+Gastrodin-2-p-Smad2/3-400x0005.tif:Blue	53.377	53.6616	0.279153
SHR+Gastrodin-3-p-Smad2/3-400x0001.tif:Blue	20.85		SHR+Gastrodin-3-p-Smad2/3-400x0001.tif:Blue	51.337
SHR+Gastrodin-3-p-Smad2/3-400x0002.tif:Blue	19.539		SHR+Gastrodin-3-p-Smad2/3-400x0002.tif:Blue	48.307
SHR+Gastrodin-3-p-Smad2/3-400x0003.tif:Blue	22.941		SHR+Gastrodin-3-p-Smad2/3-400x0003.tif:Blue	41.571
SHR+Gastrodin-3-p-Smad2/3-400x0004.tif:Blue	22.889		SHR+Gastrodin-3-p-Smad2/3-400x0004.tif:Blue	48.81
SHR+Gastrodin-3-p-Smad2/3-400x0005.tif:Blue	20.676	21.379	SHR+Gastrodin-3-p-Smad2/3-400x0005.tif:Blue	52.289	48.4628	0.441142
SHR+Gastrodin-4-p-Smad2/3-400x0001.tif:Blue	13.214		SHR+Gastrodin-4-p-Smad2/3-400x0001.tif:Blue	53.103
SHR+Gastrodin-4-p-Smad2/3-400x0002.tif:Blue	11.602		SHR+Gastrodin-4-p-Smad2/3-400x0002.tif:Blue	46.885
SHR+Gastrodin-4-p-Smad2/3-400x0003.tif:Blue	15.263		SHR+Gastrodin-4-p-Smad2/3-400x0003.tif:Blue	43.232
SHR+Gastrodin-4-p-Smad2/3-400x0004.tif:Blue	11.108		SHR+Gastrodin-4-p-Smad2/3-400x0004.tif:Blue	51.226
SHR+Gastrodin-4-p-Smad2/3-400x0005.tif:Blue	11.049	12.4472	SHR+Gastrodin-4-p-Smad2/3-400x0005.tif:Blue	44.682	47.8256	0.260262
SHR+Gastrodin-5-p-Smad2/3-400x0001.tif:Blue	20.031		SHR+Gastrodin-5-p-Smad2/3-400x0001.tif:Blue	45.421
SHR+Gastrodin-5-p-Smad2/3-400x0002.tif:Blue	19.649		SHR+Gastrodin-5-p-Smad2/3-400x0002.tif:Blue	44.693
SHR+Gastrodin-5-p-Smad2/3-400x0003.tif:Blue	17.432		SHR+Gastrodin-5-p-Smad2/3-400x0003.tif:Blue	47.435
SHR+Gastrodin-5-p-Smad2/3-400x0004.tif:Blue	14.543		SHR+Gastrodin-5-p-Smad2/3-400x0004.tif:Blue	51.843
SHR+Gastrodin-5-p-Smad2/3-400x0005.tif:Blue	16.071	17.5452	SHR+Gastrodin-5-p-Smad2/3-400x0005.tif:Blue	42.417	46.3618	0.378441
