# Supplementary material for: Gastrodin attenuates renal injury and collagen deposition via suppression of the TGF-β1/Smad2/3 signaling pathway based on network pharmacology analysis
Source: Front Pharmacol. 2023 Jan 17;14:1082281. doi: 10.3389/fphar.2023.1082281 (PMC9887022; doi:10.3389/fphar.2023.1082281)
Supplement: Supplementary file 7 [file Table11.XLSX]

## Sheet: Sheet1
		1							2							3
		TGF-β1(5ng/ml)	-	+	+	+	+		TGF-β1(5ng/ml)	-	+	+	+	+		TGF-β1(5ng/ml)	-	+	+	+	+
		Gastrodin(μM)	-	-	25	50	100		Gastrodin(μM)	-	-	25	50	100		Gastrodin(μM)	-	-	25	50	100
		α-SMA	29716	33687.9	26264	25015.3	18346.8		0.984373	1.27105	1.06418	0.968051	0.668476	0.912049	1.0793	1.39363	1.1668	1.0614	0.732939
			21658.5	34545.4	27467.5	21407.9	16274.6		0.747922	1.14403	0.864681	0.796949	0.598396		0.820047	1.25435	0.948065	0.873801	0.656101
			26228	33368.6	32515.4	28595.9	23364.3		1.00385	1.07313	1.12509	1.0676	0.904173		1.10065	1.17662	1.23358	1.17055	0.991365
															1	1.27486	1.11615	1.03525	0.793468
															0.156209	0.109949	0.149345	0.150092	0.175637
		GAPDH	30187.7	26503.9	24680.1	25840.9	27445.7
			28958.3	30196.2	31766	26862.3	27197
			26127.4	31094.6	28900.4	26785.3	25840.5
		fibronectin	10610.7	30559.1	23761	21767.2	12083.9		0.389514	1.14239	1.11022	0.852661	0.528385	0.34989	1.11325	3.265	3.17305	2.43694	1.51015
			9267.95	32541.5	29189.3	25576.9	11668.9		0.300127	1.03657	0.974317	0.873149	0.389688		0.857776	2.96257	2.78464	2.4955	1.11375
			8772.49	29312.9	26386.3	24185.6	11240.5		0.360028	1.14174	1.05733	0.82506	0.440959		1.02898	3.26314	3.0219	2.35806	1.26028
															1	3.16357	2.9932	2.43017	1.29472
															0.130178	0.174075	0.195789	0.0689694	0.200433
		GAPDH	27240.9	26750.1	21402.1	25528.5	22869.4
			30880.1	31393.4	29958.8	29292.7	29944.2
			24366.1	25674	24955.6	29313.7	25491
		collagenI	10804.9	23054.7	19923.5	10506.9	9824.35		0.445423	0.744886	0.603959	0.371139	0.359341	0.410452	1.0852	1.8148	1.47145	0.90422	0.875477
			12504.1	26716	16076.4	12026.4	10304.6		0.447513	0.810458	0.605191	0.407954	0.381043		1.0903	1.97455	1.47445	0.993915	0.92835
			9754.84	21870	13105.7	9004.85	7188.74		0.338418	0.684127	0.474458	0.329811	0.242006		0.824503	1.66677	1.15594	0.803533	0.589609
															1	1.81871	1.36728	0.900556	0.797812
															0.152007	0.15393	0.183032	0.0952442	0.182237
		GAPDH	24257.5	30950.7	32988.2	28310	27339.9
			27941.4	32964.1	26564.1	29479.8	27043
			28824.8	31967.8	27622.5	27303	29704.8
