# Supplementary material for: Gastrodin attenuates renal injury and collagen deposition via suppression of the TGF-β1/Smad2/3 signaling pathway based on network pharmacology analysis
Source: Front Pharmacol. 2023 Jan 17;14:1082281. doi: 10.3389/fphar.2023.1082281 (PMC9887022; doi:10.3389/fphar.2023.1082281)
Supplement: Supplementary file 8 [file Table4.XLSX]

## Sheet: Sheet1
Label	%Area
WKY-1-400X0001.tif:Blue	13.213
WKY-1-400X0002.tif:Blue	12.899
WKY-1-400X0003.tif:Blue	14.629
WKY-1-400X0004.tif:Blue	15.047
WKY-1-400X0005.tif:Blue	16.111
WKY-2-400X0001.tif:Blue	10.592
WKY-2-400X0002.tif:Blue	11.272
WKY-2-400X0003.tif:Blue	13.688
WKY-2-400X0004.tif:Blue	12.915
WKY-2-400X0005.tif:Blue	14.868
WKY-3-400X0001.tif:Blue	11.858
WKY-3-400X0002.tif:Blue	13.011
WKY-3-400X0003.tif:Blue	13.64
WKY-3-400X0004.tif:Blue	12.723
WKY-3-400X0005.tif:Blue	15.736
WKY-4-400X0001.tif:Blue	12.445
WKY-4-400X0002.tif:Blue	13.026
WKY-4-400X0003.tif:Blue	14.789
WKY-4-400X0004.tif:Blue	12.119
WKY-4-400X0005.tif:Blue	16.95
WKY-5-400X0001.tif:Blue	12.884
WKY-5-400X0002.tif:Blue	12.33
WKY-5-400X0003.tif:Blue	12.569
WKY-5-400X0004.tif:Blue	16.02
WKY-5-400X0005.tif:Blue	18.712
SHR-1-400X0001.tif:Blue	50.228
SHR-1-400X0002.tif:Blue	51.258
SHR-1-400X0003.tif:Blue	50.518
SHR-1-400X0004.tif:Blue	47.002
SHR-1-400X0005.tif:Blue	53.617
SHR-2-400X0001.tif:Blue	48.439
SHR-2-400X0002.tif:Blue	50.345
SHR-2-400X0003.tif:Blue	45.12
SHR-2-400X0004.tif:Blue	52.821
SHR-2-400X0005.tif:Blue	48.547
SHR-3-400X0001.tif:Blue	45.435
SHR-3-400X0002.tif:Blue	45.277
SHR-3-400X0003.tif:Blue	49.553
SHR-3-400X0004.tif:Blue	45.77
SHR-3-400X0005.tif:Blue	47.968
SHR-4-400X0001.tif:Blue	53.03
SHR-4-400X0002.tif:Blue	51.151
SHR-4-400X0003.tif:Blue	54.32
SHR-4-400X0004.tif:Blue	52.123
SHR-4-400X0005.tif:Blue	46.528
SHR-5-400X0001.tif:Blue	51.775
SHR-5-400X0002.tif:Blue	45.969
SHR-5-400X0003.tif:Blue	48.78
SHR-5-400X0004.tif:Blue	46.592
SHR-5-400X0005.tif:Blue	50.213
SHR+Gastrodin-1-400X0001.tif:Blue	22.851
SHR+Gastrodin-1-400X0002.tif:Blue	25.394
SHR+Gastrodin-1-400X0003.tif:Blue	13.183
SHR+Gastrodin-1-400X0004.tif:Blue	15.386
SHR+Gastrodin-1-400X0005.tif:Blue	18.532
SHR+Gastrodin-2-400X0001.tif:Blue	24.688
SHR+Gastrodin-2-400X0002.tif:Blue	29.083
SHR+Gastrodin-2-400X0003.tif:Blue	27.43
SHR+Gastrodin-2-400X0004.tif:Blue	28.656
SHR+Gastrodin-2-400X0005.tif:Blue	31.578
SHR+Gastrodin-3-400X0001.tif:Blue	23.194
SHR+Gastrodin-3-400X0002.tif:Blue	27.439
SHR+Gastrodin-3-400X0003.tif:Blue	26.236
SHR+Gastrodin-3-400X0004.tif:Blue	28.346
SHR+Gastrodin-3-400X0005.tif:Blue	34.057
SHR+Gastrodin-4-400x0001.tif:Blue	27.212
SHR+Gastrodin-4-400x0002.tif:Blue	29.333
SHR+Gastrodin-4-400x0003.tif:Blue	26.866
SHR+Gastrodin-4-400x0004.tif:Blue	25.17
SHR+Gastrodin-4-400x0005.tif:Blue	26.866
SHR+Gastrodin-5-400X0001.tif:Blue	27.795
SHR+Gastrodin-5-400X0002.tif:Blue	26.086
SHR+Gastrodin-5-400X0003.tif:Blue	27.922
SHR+Gastrodin-5-400X0004.tif:Blue	26.12
SHR+Gastrodin-5-400X0005.tif:Blue	29.124
