# Supplementary material for: Gastrodin attenuates renal injury and collagen deposition via suppression of the TGF-β1/Smad2/3 signaling pathway based on network pharmacology analysis
Source: Front Pharmacol. 2023 Jan 17;14:1082281. doi: 10.3389/fphar.2023.1082281 (PMC9887022; doi:10.3389/fphar.2023.1082281)
Supplement: Supplementary file 9 [file Table1.xlsx]

## Sheet: Sheet1
S.No	Description	Gene Symbols
1		MET
2	Angiotensin I Converting Enzyme	ACE
3	Transforming Growth Factor Beta 1	TGFB1
4	Chloride Voltage-Gated Channel 5	CLCN5
5	Mechanistic Target Of Rapamycin Kinase	MTOR
6	Epidermal Growth Factor	EGF
7	Polycystin 2, Transient Receptor Potential Cation Channel	PKD2
8	Tumor Protein P53	TP53
9	Vascular Endothelial Growth Factor A	VEGFA
10	Tumor Necrosis Factor	TNF
11	Interleukin 6	IL6
12	Albumin	ALB
13	Beta-2-Microglobulin	B2M
14	Fibronectin 1	FN1
15	Hypoxia Inducible Factor 1 Subunit Alpha	HIF1A
16	Epidermal Growth Factor Receptor	EGFR
17	Interleukin 10	IL10
18	Endothelin 1	EDN1
19	Erythropoietin	EPO
20	Secreted Phosphoprotein 1	SPP1
21	Complement C3	C3
22	Insulin Like Growth Factor 1	IGF1
23	NFE2 Like BZIP Transcription Factor 2	NFE2L2
24	Intercellular Adhesion Molecule 1	ICAM1
25	Toll Like Receptor 4	TLR4
26	Lipocalin 2	LCN2
27	BCL2 Apoptosis Regulator	BCL2
28	Cystatin C	CST3
29	Peroxisome Proliferator Activated Receptor Gamma	PPARG
30	Myeloperoxidase	MPO
31	Prostaglandin-Endoperoxide Synthase 2	PTGS2
32	MicroRNA 192	MIR192
33	Endothelial PAS Domain Protein 1	EPAS1
34	Transthyretin	TTR
35	SMAD Family Member 2	SMAD2
36	Transforming Growth Factor Beta 2	TGFB2
37	Galectin 3	LGALS3
38	Toll Like Receptor 2	TLR2
39	CD46 Molecule	CD46
40	Plasminogen	PLG
