# Supplementary material for: Gastrodin attenuates renal injury and collagen deposition via suppression of the TGF-β1/Smad2/3 signaling pathway based on network pharmacology analysis
Source: Front Pharmacol. 2023 Jan 17;14:1082281. doi: 10.3389/fphar.2023.1082281 (PMC9887022; doi:10.3389/fphar.2023.1082281)
Supplement: Supplementary file 10 [file Table10.XLSX]

## Sheet: Sheet1
	control		TGF-β1		TGF-β1+25μMGastrodin		TGF-β1+50μMGastrodin		TGF-β1+100μMGastrodin
	3714.28		6861.61		4023.9		3745.69		2788.71
	3347.19		6698.16		3886.25		2878.63		2741.11
	3568.54		7418.51		2539.67		3238.35		3342.37
	3858.14		6996.84		3679		3215.02		3141.44
	3515.28		5406.77		3735.61		3727.74		3143.29
	3488.19		8661.73		3778.03		2890.85		2537.08
	4102.36		4853.88		4316.26		3847.39		3452.42
	4027.88		4139.58		4797.72		3259.8		3527.67
	4150.84		4935.27		4830.81		2813.08		3390.59
	3094.65		4907.45		4907.77		3209.08		4097.88
	2918.13		4563.69		4864.74		3682.2		2962.96
	2547.71		5052.42		4159.27		3463.82		3401.26
	2732.19		4243.64		3645.28		3444.01		3306.64
	3440.14		4577.04		3574.69		3299.87		3487.41
	2675.01		5454.61		3600.03		3608.72		3017.25
	3437.92		6052.71		3613.58		3879.37		3310.8
	2625.25		5833.72		4811.99		3079.69		3135.09
	3662.76		6422.17		3158.58		3931.8		3483.5
