# Supplementary material for: Gastrodin attenuates renal injury and collagen deposition via suppression of the TGF-β1/Smad2/3 signaling pathway based on network pharmacology analysis
Source: Front Pharmacol. 2023 Jan 17;14:1082281. doi: 10.3389/fphar.2023.1082281 (PMC9887022; doi:10.3389/fphar.2023.1082281)
Supplement: Supplementary file 11 [file Table12.XLSX]

## Sheet: Sheet1
	p-smad2
	control		TGF-β1		TGF-β1+25μMGastrodin		TGF-β1+50μMGastrodin		TGF-β1+100μMGastrodin
	2558.06		4780.52		3862.47		2589.8		1811.15
	2643.88		4641.55		3579.15		2776.43		1699.11
	1777.4		5036.55		3189.44		2634.3		1733.2
	2640.6		4639.14		3214.89		2480.59		2030.49
	1907.69		4300.92		3463.67		2950.28		2348.89
	2215.07		4287.18		3719.03		2410.09		1934.97
	2367.74		4658.1		3355.31		2467.14		2296.78
	1680.64		4164.41		3489.41		2211.75		1631.58
	2013.18		4613.94		3087.62		2351.01		1754.93
	1799.54		4735.5		3218.71		2576.95		2128.76
	2567.58		4552.44		3490.49		2172.41		2491.41
	2101.32		4791.28		3431.37		2104.25		1992.95
	2507.61		4496.32		3234.62		2914.65		2140.5
	1617.54		4718.05		3404.34		2314.65		2270.8
	1924.16		4405.04		3036.06		2771.02		1967.36
	2864.8		4307.27		3170.72		2403.47		2436.63
	2638.79		4240.2		3318.1		2560.82		1984.2
	2192.68		4569.26		3420.19		2591.35		1993.75
	p-smad3
	control		TGF-β1		TGF-β1+25μMGastrodin		TGF-β1+50μMGastrodin		TGF-β1+100μMGastrodin
	4034.67		5366.04		5045.53		4032.12		3726.57
	3533.5		5266.5		5144.23		4545.43		3365.7
	3711.88		5826.87		5284.61		4437.31		3804.02
	3670.26		5423.85		4957.8		3689.2		3656.01
	3874.39		5742.59		5040.5		4827.07		3596.14
	3572.37		5390.28		5120.34		4224.35		3402.53
	3536.9		5144.97		4972.69		3855.53		3164.13
	3942.7		5673.75		4721.92		3727.53		2982.68
	3857.35		5272.73		4884.94		3867.08		3078.97
	3757.66		5354.05		4921.82		3706.46		3220.79
	3405.94		5423.91		4651.44		3565.67		3274.12
	3629.18		5298.82		4881.39		3719.42		3042.74
	3390.24		5151.32		4969.1		4115.54		3094.24
	3103.92		5014.24		4866.32		3844.54		3213.58
	3252.64		5244.69		4966.24		4023		3053.32
	3545.95		5354.84		5037.5		3804.27		3181.01
	3381.78		5482.21		5152.28		4277.29		2959.8
	3210.28		5329.76		4726.45		4102.29		3198.96
