# Supplementary material for: Gastrodin attenuates renal injury and collagen deposition via suppression of the TGF-β1/Smad2/3 signaling pathway based on network pharmacology analysis
Source: Front Pharmacol. 2023 Jan 17;14:1082281. doi: 10.3389/fphar.2023.1082281 (PMC9887022; doi:10.3389/fphar.2023.1082281)
Supplement: Supplementary file 12 [file Table5.XLSX]

## Sheet: Sheet1
IHC-TGF-β1
Label	%Area
WKY-1-400X0001.tif:Blue	11.699
WKY-1-400X0002.tif:Blue	9.101
WKY-1-400X0003.tif:Blue	10.204
WKY-1-400X0004.tif:Blue	9.71
WKY-1-400X0005.tif:Blue	10.124
WKY-2-400X0001.tif:Blue	9.896
WKY-2-400X0002.tif:Blue	11.279
WKY-2-400X0003.tif:Blue	10.895
WKY-2-400X0004.tif:Blue	12.12
WKY-2-400X0005.tif:Blue	9.927
WKY-3-400X0001.tif:Blue	12.217
WKY-3-400X0002.tif:Blue	11.812
WKY-3-400X0003.tif:Blue	9.195
WKY-3-400X0004.tif:Blue	8.959
WKY-3-400X0005.tif:Blue	10.154
WKY-4-400X0001.tif:Blue	9.027
WKY-4-400X0002.tif:Blue	8.995
WKY-4-400X0003.tif:Blue	9.167
WKY-4-400X0004.tif:Blue	9.209
WKY-4-400X0005.tif:Blue	9.419
WKY-5-400X0001.tif:Blue	9.58
WKY-5-400X0002.tif:Blue	8.704
WKY-5-400X0003.tif:Blue	9.156
WKY-5-400X0004.tif:Blue	11.105
WKY-5-400X0005.tif:Blue	13.988
SHR-1-400X0001.tif:Blue	51.916
SHR-1-400X0002.tif:Blue	56.881
SHR-1-400X0003.tif:Blue	55.905
SHR-1-400X0004.tif:Blue	51.722
SHR-1-400X0005.tif:Blue	58.051
SHR-2-400X0001.tif:Blue	50.194
SHR-2-400X0002.tif:Blue	48.396
SHR-2-400X0003.tif:Blue	48.86
SHR-2-400X0004.tif:Blue	49.154
SHR-2-400X0005.tif:Blue	57.7
SHR-3-400X0001.tif:Blue	49.151
SHR-3-400X0002.tif:Blue	50.688
SHR-3-400X0003.tif:Blue	46.982
SHR-3-400X0004.tif:Blue	47.949
SHR-3-400X0005.tif:Blue	55.309
SHR-4-400X0001.tif:Blue	49.225
SHR-4-400X0002.tif:Blue	47.108
SHR-4-400X0003.tif:Blue	56.374
SHR-4-400X0004.tif:Blue	53.391
SHR-4-400X0005.tif:Blue	53.695
SHR-5-400X0001.tif:Blue	54.483
SHR-5-400X0002.tif:Blue	52.55
SHR-5-400X0003.tif:Blue	55.847
SHR-5-400X0004.tif:Blue	51.075
SHR-5-400X0005.tif:Blue	45.384
SHR+Gastrodin-1-400X0001.tif:Blue	18.12
SHR+Gastrodin-1-400X0002.tif:Blue	18.296
SHR+Gastrodin-1-400X0003.tif:Blue	14.015
SHR+Gastrodin-1-400X0004.tif:Blue	16.796
SHR+Gastrodin-1-400X0005.tif:Blue	19.655
SHR+Gastrodin-2-400X0001.tif:Blue	18.123
SHR+Gastrodin-2-400X0002.tif:Blue	15.462
SHR+Gastrodin-2-400X0003.tif:Blue	15.4
SHR+Gastrodin-2-400X0004.tif:Blue	16.255
SHR+Gastrodin-2-400X0005.tif:Blue	22.533
SHR+Gastrodin-3-400x0001.tif:Blue	15.766
SHR+Gastrodin-3-400x0002.tif:Blue	16.945
SHR+Gastrodin-3-400x0003.tif:Blue	16.923
SHR+Gastrodin-3-400x0004.tif:Blue	16.179
SHR+Gastrodin-3-400x0005.tif:Blue	22.431
SHR+Gastrodin-4-400X0001.tif:Blue	18.84
SHR+Gastrodin-4-400X0002.tif:Blue	16.188
SHR+Gastrodin-4-400X0003.tif:Blue	17.74
SHR+Gastrodin-4-400X0004.tif:Blue	17.137
SHR+Gastrodin-4-400X0005.tif:Blue	23.448
SHR+Gastrodin-5-400X0001.tif:Blue	16.177
SHR+Gastrodin-5-400X0002.tif:Blue	17.164
SHR+Gastrodin-5-400X0003.tif:Blue	20.589
SHR+Gastrodin-5-400X0004.tif:Blue	19.651
SHR+Gastrodin-5-400X0005.tif:Blue	24.572
