# Supplementary material for: Gastrodin attenuates renal injury and collagen deposition via suppression of the TGF-β1/Smad2/3 signaling pathway based on network pharmacology analysis
Source: Front Pharmacol. 2023 Jan 17;14:1082281. doi: 10.3389/fphar.2023.1082281 (PMC9887022; doi:10.3389/fphar.2023.1082281)
Supplement: Supplementary file 14 [file Table7.XLSX]

## Sheet: Sheet1
p-Smad3			Smad3
Label	%Area		Label	%Area		p-Smad3/Smad3		WKY	SHR	SHR+Gastrodin
wky-1-p-Smad2/3-400x0001.tif:Blue	14.639		wky-1-p-Smad2/3-400x0001.tif:Blue	46.506				0.371986	0.926652	0.758134
wky-1-p-Smad2/3-400x0002.tif:Blue	21.011		wky-1-p-Smad2/3-400x0002.tif:Blue	40.854				0.414165	1.17137	0.625026
wky-1-p-Smad2/3-400x0003.tif:Blue	16.304		wky-1-p-Smad2/3-400x0003.tif:Blue	44.005				0.330064	1.19991	0.803405
wky-1-p-Smad2/3-400x0004.tif:Blue	11.652		wky-1-p-Smad2/3-400x0004.tif:Blue	41.216				0.300833	1.15723	0.602323
wky-1-p-Smad2/3-400x0005.tif:Blue	18.404	16.402	wky-1-p-Smad2/3-400x0005.tif:Blue	47.884	44.093	0.371986		0.279879	1.09424	0.696062
wky-2-p-Smad2/3-400x0001.tif:Blue	18.006		wky-2-p-Smad2/3-400x0001.tif:Blue	45.646				0.339385	1.10988	0.69699
wky-2-p-Smad2/3-400x0002.tif:Blue	13.031		wky-2-p-Smad2/3-400x0002.tif:Blue	37.768				0.0542424	0.109482	0.0854463
wky-2-p-Smad2/3-400x0003.tif:Blue	18.058		wky-2-p-Smad2/3-400x0003.tif:Blue	46.516
wky-2-p-Smad2/3-400x0004.tif:Blue	21.904		wky-2-p-Smad2/3-400x0004.tif:Blue	40.13
wky-2-p-Smad2/3-400x0005.tif:Blue	15.819	17.3636	wky-2-p-Smad2/3-400x0005.tif:Blue	39.562	41.9244	0.414165
wky-3-p-Smad2/3-400x0001.tif:Blue	11.017		wky-3-p-Smad2/3-400x0001.tif:Blue	43.983
wky-3-p-Smad2/3-400x0002.tif:Blue	14.613		wky-3-p-Smad2/3-400x0002.tif:Blue	51.671
wky-3-p-Smad2/3-400x0003.tif:Blue	16.609		wky-3-p-Smad2/3-400x0003.tif:Blue	39.057
wky-3-p-Smad2/3-400x0004.tif:Blue	13.549		wky-3-p-Smad2/3-400x0004.tif:Blue	41.226
wky-3-p-Smad2/3-400x0005.tif:Blue	17.465	14.6506	wky-3-p-Smad2/3-400x0005.tif:Blue	45.999	44.3872	0.330064
WKY-4-p-Smad2/3-400x0001.tif:Blue	10.933		WKY-4-p-Smad2/3-400x0001.tif:Blue	50.785
WKY-4-p-Smad2/3-400x0002.tif:Blue	16.833		WKY-4-p-Smad2/3-400x0002.tif:Blue	49.83
WKY-4-p-Smad2/3-400x0003.tif:Blue	15.704		WKY-4-p-Smad2/3-400x0003.tif:Blue	45.325
WKY-4-p-Smad2/3-400x0004.tif:Blue	10.196		WKY-4-p-Smad2/3-400x0004.tif:Blue	50.917
WKY-4-p-Smad2/3-400x0005.tif:Blue	17.95	14.3232	WKY-4-p-Smad2/3-400x0005.tif:Blue	41.202	47.6118	0.300833
WKY-5-p-Smad2/3-400x0001.tif:Blue	9.352		WKY-5-p-Smad2/3-400x0001.tif:Blue	50.407
WKY-5-p-Smad2/3-400x0002.tif:Blue	12.723		WKY-5-p-Smad2/3-400x0002.tif:Blue	43.598
WKY-5-p-Smad2/3-400x0003.tif:Blue	11.29		WKY-5-p-Smad2/3-400x0003.tif:Blue	45.79
WKY-5-p-Smad2/3-400x0004.tif:Blue	16.871		WKY-5-p-Smad2/3-400x0004.tif:Blue	50.858
WKY-5-p-Smad2/3-400x0005.tif:Blue	15.755	13.1982	WKY-5-p-Smad2/3-400x0005.tif:Blue	45.131	47.1568	0.279879
shr-1-p-Smad2/3-400x0001.tif:Blue	49.744		shr-1-p-Smad2/3-400x0001.tif:Blue	53.573
shr-1-p-Smad2/3-400x0002.tif:Blue	44.349		shr-1-p-Smad2/3-400x0002.tif:Blue	55.076
shr-1-p-Smad2/3-400x0003.tif:Blue	52.156		shr-1-p-Smad2/3-400x0003.tif:Blue	49.577
shr-1-p-Smad2/3-400x0004.tif:Blue	47.409		shr-1-p-Smad2/3-400x0004.tif:Blue	48.72
shr-1-p-Smad2/3-400x0005.tif:Blue	46.318	47.9952	shr-1-p-Smad2/3-400x0005.tif:Blue	52.025	51.7942	0.926652
shr-2-p-Smad2/3-400x0001.tif:Blue	50.749		shr-2-p-Smad2/3-400x0001.tif:Blue	53.043
shr-2-p-Smad2/3-400x0002.tif:Blue	53.518		shr-2-p-Smad2/3-400x0002.tif:Blue	44.032
shr-2-p-Smad2/3-400x0003.tif:Blue	54.847		shr-2-p-Smad2/3-400x0003.tif:Blue	39.966
shr-2-p-Smad2/3-400x0004.tif:Blue	51.722		shr-2-p-Smad2/3-400x0004.tif:Blue	42.609
shr-2-p-Smad2/3-400x0005.tif:Blue	46.939	51.555	shr-2-p-Smad2/3-400x0005.tif:Blue	40.413	44.0126	1.17137
shr-3-p-Smad2/3-400x0001.tif:Blue	52.673		shr-3-p-Smad2/3-400x0001.tif:Blue	40.882
shr-3-p-Smad2/3-400x0002.tif:Blue	51.264		shr-3-p-Smad2/3-400x0002.tif:Blue	40.035
shr-3-p-Smad2/3-400x0003.tif:Blue	49.176		shr-3-p-Smad2/3-400x0003.tif:Blue	40.848
shr-3-p-Smad2/3-400x0004.tif:Blue	53.424		shr-3-p-Smad2/3-400x0004.tif:Blue	40.656
shr-3-p-Smad2/3-400x0005.tif:Blue	47.915	50.8904	shr-3-p-Smad2/3-400x0005.tif:Blue	49.639	42.412	1.19991
shr-4-p-Smad2/3-400x0001.tif:Blue	48.582		shr-4-p-Smad2/3-400x0001.tif:Blue	41.416
shr-4-p-Smad2/3-400x0002.tif:Blue	55.983		shr-4-p-Smad2/3-400x0002.tif:Blue	41.911
shr-4-p-Smad2/3-400x0003.tif:Blue	52.929		shr-4-p-Smad2/3-400x0003.tif:Blue	50.173
shr-4-p-Smad2/3-400x0004.tif:Blue	50.257		shr-4-p-Smad2/3-400x0004.tif:Blue	41.602
shr-4-p-Smad2/3-400x0005.tif:Blue	45.883	50.7268	shr-4-p-Smad2/3-400x0005.tif:Blue	44.071	43.8346	1.15723
shr-5-p-Smad2/3-400x0001.tif:Blue	52.044		shr-5-p-Smad2/3-400x0001.tif:Blue	47.157
shr-5-p-Smad2/3-400x0002.tif:Blue	51.424		shr-5-p-Smad2/3-400x0002.tif:Blue	45.872
shr-5-p-Smad2/3-400x0003.tif:Blue	50.658		shr-5-p-Smad2/3-400x0003.tif:Blue	47.854
shr-5-p-Smad2/3-400x0004.tif:Blue	52.408		shr-5-p-Smad2/3-400x0004.tif:Blue	52.52
shr-5-p-Smad2/3-400x0005.tif:Blue	50.215	51.3498	shr-5-p-Smad2/3-400x0005.tif:Blue	41.234	46.9274	1.09424
SHR+Gastrodin-1-p-Smad2/3-400x0001.tif:Blue	38.216		SHR+Gastrodin-1-p-Smad2/3-400x0001.tif:Blue	44.826
SHR+Gastrodin-1-p-Smad2/3-400x0002.tif:Blue	35.064		SHR+Gastrodin-1-p-Smad2/3-400x0002.tif:Blue	47.893
SHR+Gastrodin-1-p-Smad2/3-400x0003.tif:Blue	34.623		SHR+Gastrodin-1-p-Smad2/3-400x0003.tif:Blue	46.569
SHR+Gastrodin-1-p-Smad2/3-400x0004.tif:Blue	32.807		SHR+Gastrodin-1-p-Smad2/3-400x0004.tif:Blue	40.769
SHR+Gastrodin-1-p-Smad2/3-400x0005.tif:Blue	32.115	34.565	SHR+Gastrodin-1-p-Smad2/3-400x0005.tif:Blue	47.904	45.5922	0.758134
SHR+Gastrodin-2-p-Smad2/3-400x0001.tif:Blue	29.722		SHR+Gastrodin-2-p-Smad2/3-400x0001.tif:Blue	50.346
SHR+Gastrodin-2-p-Smad2/3-400x0002.tif:Blue	28.647		SHR+Gastrodin-2-p-Smad2/3-400x0002.tif:Blue	49.414
SHR+Gastrodin-2-p-Smad2/3-400x0003.tif:Blue	34.603		SHR+Gastrodin-2-p-Smad2/3-400x0003.tif:Blue	52.713
SHR+Gastrodin-2-p-Smad2/3-400x0004.tif:Blue	32.755		SHR+Gastrodin-2-p-Smad2/3-400x0004.tif:Blue	50.53
SHR+Gastrodin-2-p-Smad2/3-400x0005.tif:Blue	32.207	31.5868	SHR+Gastrodin-2-p-Smad2/3-400x0005.tif:Blue	49.681	50.5368	0.625026
SHR+Gastrodin-3-p-Smad2/3-400x0001.tif:Blue	35.593		SHR+Gastrodin-3-p-Smad2/3-400x0001.tif:Blue	41.65
SHR+Gastrodin-3-p-Smad2/3-400x0002.tif:Blue	34.672		SHR+Gastrodin-3-p-Smad2/3-400x0002.tif:Blue	42.956
SHR+Gastrodin-3-p-Smad2/3-400x0003.tif:Blue	34.891		SHR+Gastrodin-3-p-Smad2/3-400x0003.tif:Blue	44.414
SHR+Gastrodin-3-p-Smad2/3-400x0004.tif:Blue	35.106		SHR+Gastrodin-3-p-Smad2/3-400x0004.tif:Blue	42.372
SHR+Gastrodin-3-p-Smad2/3-400x0005.tif:Blue	31.436	34.3396	SHR+Gastrodin-3-p-Smad2/3-400x0005.tif:Blue	42.321	42.7426	0.803405
SHR+Gastrodin-4-p-Smad2/3-400x0001.tif:Blue	27.264		SHR+Gastrodin-4-p-Smad2/3-400x0001.tif:Blue	43.374
SHR+Gastrodin-4-p-Smad2/3-400x0002.tif:Blue	23.788		SHR+Gastrodin-4-p-Smad2/3-400x0002.tif:Blue	48.538
SHR+Gastrodin-4-p-Smad2/3-400x0003.tif:Blue	26.727		SHR+Gastrodin-4-p-Smad2/3-400x0003.tif:Blue	43.465
SHR+Gastrodin-4-p-Smad2/3-400x0004.tif:Blue	24.326		SHR+Gastrodin-4-p-Smad2/3-400x0004.tif:Blue	41.114
SHR+Gastrodin-4-p-Smad2/3-400x0005.tif:Blue	29.638	26.3486	SHR+Gastrodin-4-p-Smad2/3-400x0005.tif:Blue	42.234	43.745	0.602323
SHR+Gastrodin-5-p-Smad2/3-400x0001.tif:Blue	32.832		SHR+Gastrodin-5-p-Smad2/3-400x0001.tif:Blue	45.985
SHR+Gastrodin-5-p-Smad2/3-400x0002.tif:Blue	34.789		SHR+Gastrodin-5-p-Smad2/3-400x0002.tif:Blue	49.795
SHR+Gastrodin-5-p-Smad2/3-400x0003.tif:Blue	37.265		SHR+Gastrodin-5-p-Smad2/3-400x0003.tif:Blue	40.916
SHR+Gastrodin-5-p-Smad2/3-400x0004.tif:Blue	33.676		SHR+Gastrodin-5-p-Smad2/3-400x0004.tif:Blue	47.366
SHR+Gastrodin-5-p-Smad2/3-400x0005.tif:Blue	23.704	32.4532	SHR+Gastrodin-5-p-Smad2/3-400x0005.tif:Blue	49.058	46.624	0.696062
