# Supplementary material for: Gastrodin attenuates renal injury and collagen deposition via suppression of the TGF-β1/Smad2/3 signaling pathway based on network pharmacology analysis
Source: Front Pharmacol. 2023 Jan 17;14:1082281. doi: 10.3389/fphar.2023.1082281 (PMC9887022; doi:10.3389/fphar.2023.1082281)
Supplement: Supplementary file 15 [file Table8.XLSX]

## Sheet: 吸光度 1_01
	0	TGF-β1	25	50	100			0	25	50	100	200	400	Gastrodin（μM）			0	2.5	5	10	20	TGF-β1（ng/ml）
	1.6914	1.6724	1.6555	1.6263	1.5676			1.9391	2.0258	2.0088	1.8609	1.9737	1.8524				1.011	1.0791	1.1148	0.8487	0.9867
	1.5602	1.4764	1.7318	1.6307	1.5542			1.9122	2.225	2.2761	1.9484	1.5896	1.8359				1.1248	1.1127	1.0845	1.025	1.0727
	1.4329	1.7553	1.859	1.7517	1.4797			2.1387	2.1303	2.067	1.9435	2.1268	1.8628				1.1574	1.077	1.0948	1.0869	1.1507
	1.7198	1.8113	1.924	1.7312	1.7585			2.0835	1.9461	2.1258	1.806	1.8511	1.7224				1.1969	1.0981	1.0652	0.9926	1.1023
	1.8863	1.7409	1.8527	1.738	1.5624			1.817	1.8721	1.7358	1.7235	1.7078	1.5421				1.1254	1.0202	1.0691	1.0084	1.1077
	1.5814	1.4972	1.7404	1.6205	1.4517			1.7486	1.7415	1.8465	1.7607	1.7063	1.7031				1.0107	1.0489	1.0119	1.07	1.0679
